# Supplementary material for: Computer Simulation of Tooth Wear in Giant Pandas (Ailuropoda melanoleuca): Quantitative Predictions for Captive Health Management
Source: Animals (Basel). 2026 Jul 22;16(14):2273. doi: 10.3390/ani16142273 (PMC13403947; doi:10.3390/ani16142273)
Supplement: Supplementary file 1 [file animals-16-02273-s001.zip]

Archive with 3 entries (3 files):
- Video S1.mp4
- Figure S1. Friction model of premolar and molar teeth wear.pdf
- Supplementary S1.pdf
